# Supplementary material for: Influence of Organic Matter on the Sorption of Cefdinir, Memantine and Praziquantel on Different Soil and Sediment Samples
Source: Molecules. 2022 Nov 18;27(22):8008. doi: 10.3390/molecules27228008 (PMC9696219; doi:10.3390/molecules27228008)
Supplement: Supplementary file 1 [file molecules-27-08008-s001.zip]

Archive with 1 entries (1 files):
- molecules-2019189-supplementary.pdf
